# Supplementary material for: Recycled melanoma-secreted melanosomes regulate tumor-associated macrophage diversification
Source: EMBO J. 2024 May 8;43(17):3. doi: 10.1038/s44318-024-00103-7 (PMC11377571; doi:10.1038/s44318-024-00103-7)
Supplement: Supplementary file 4 — Movie EV3 [file 44318_2024_103_MOESM4_ESM.zip]

Archive with 2 entries (2 files):
- Movie EV3.docx
- Movie EV3.mp4
