# Supplementary material for: Recycled melanoma-secreted melanosomes regulate tumor-associated macrophage diversification
Source: EMBO J. 2024 May 8;43(17):3. doi: 10.1038/s44318-024-00103-7 (PMC11377571; doi:10.1038/s44318-024-00103-7)
Supplement: Supplementary file 7 — Source data Fig. 1 [file 44318_2024_103_MOESM7_ESM.zip]

Archive with 27 entries (17 files):
- Figure 1/1A/
- Figure 1/1A/Compound Nevi/
- Figure 1/1A/Compound Nevi/Compound nevi.tif
- Figure 1/1A/Compound Nevi/Inset image of Compound nevi.tif
- Figure 1/1A/In Situ melanoma/
- Figure 1/1A/In Situ melanoma/In situ melanoma.tif
- Figure 1/1A/In Situ melanoma/Inset image of In Situ melanoma.tif
- Figure 1/1A/Lymph metastasis/
- Figure 1/1A/Lymph metastasis/H and E of Lymph metastasis.tif
- Figure 1/1A/Lymph metastasis/Inset image of Lymph metastasis.tif
- Figure 1/1A/Vertical melanoma/
- Figure 1/1A/Vertical melanoma/H and E of Vertical melanoma.tif
- Figure 1/1A/Vertical melanoma/Inset image of Vertical melanoma.tif
- Figure 1/1B/
- Figure 1/1B/1B.xlsx
- Figure 1/1B/Compound Nevi/
- Figure 1/1B/Compound Nevi/Crop Inset image.jpg
- Figure 1/1B/Compound Nevi/Image.tif
- Figure 1/1B/In Situ melanoma/
- Figure 1/1B/In Situ melanoma/Crop Inset image.jpg
- Figure 1/1B/In Situ melanoma/Image.tif
- Figure 1/1B/Lymph metastasis/
- Figure 1/1B/Lymph metastasis/Image.jpg
- Figure 1/1B/Lymph metastasis/Inset Image.jpg
- Figure 1/1B/Vertical Melanoma/
- Figure 1/1B/Vertical Melanoma/Image.jpg
- Figure 1/1B/Vertical Melanoma/Inset image.jpg
