# Supplementary material for: Recycled melanoma-secreted melanosomes regulate tumor-associated macrophage diversification
Source: EMBO J. 2024 May 8;43(17):3. doi: 10.1038/s44318-024-00103-7 (PMC11377571; doi:10.1038/s44318-024-00103-7)
Supplement: Supplementary file 7 — Source data Fig. 1 [file 44318_2024_103_MOESM7_ESM.zip › Figure 1/1B/1B.xlsx]

## Sheet: Sheet1
		1B: Percentage Co-localization of CD68 with GPNMB
		Compound Nevi	In Situ Melanoma	Vertical Melanoma	Lymph Metastasis
		0.174036	2.90482	1.61177	1.96688
		0.112884	2.56268	1.86989	2.3692
		0.202366	2.0853	4.14261	2.52495
