# Supplementary material for: Recycled melanoma-secreted melanosomes regulate tumor-associated macrophage diversification
Source: EMBO J. 2024 May 8;43(17):3. doi: 10.1038/s44318-024-00103-7 (PMC11377571; doi:10.1038/s44318-024-00103-7)
Supplement: Supplementary file 8 — Source data Fig. 2 [file 44318_2024_103_MOESM8_ESM.zip]

Archive with 68 entries (48 files):
- Figure 2/2B/
- Figure 2/2B/Fibroblast/
- Figure 2/2B/Fibroblast/Fibroblasts+melanosomes-88194-F2_005-18500.tif
- Figure 2/2B/Fibroblast/Fibroblasts+melanosomes-88194-F2_006-2850.tif
- Figure 2/2B/Keratinocytes/
- Figure 2/2B/Keratinocytes/5-Keratinocytes+Melanosomes-84132-P1_005-18500.tif
- Figure 2/2B/Keratinocytes/5-Keratinocytes+Melanosomes-84132-P1_006-2850.tif
- Figure 2/2B/Macrophages/
- Figure 2/2B/Macrophages/MDM+MNT-90004-C2_016-18500.tif
- Figure 2/2B/Macrophages/MDM+MNT-90004-C2_017-2850.tif
- Figure 2/2D/
- Figure 2/2D/2D.xlsx
- Figure 2/2D/Fibroblasts/
- Figure 2/2D/Fibroblasts/Melanosome cultured/
- Figure 2/2D/Fibroblasts/Melanosome cultured/Day 0.tif
- Figure 2/2D/Fibroblasts/Melanosome cultured/Day 1.tif
- Figure 2/2D/Fibroblasts/Melanosome cultured/Day 2.tif
- Figure 2/2D/Fibroblasts/Melanosome cultured/Day 3.tif
- Figure 2/2D/Fibroblasts/Small EV cultured/
- Figure 2/2D/Fibroblasts/Small EV cultured/Day 0.tif
- Figure 2/2D/Fibroblasts/Small EV cultured/Day 1.tif
- Figure 2/2D/Fibroblasts/Small EV cultured/Day 2.tif
- Figure 2/2D/Fibroblasts/Small EV cultured/Day 3.tif
- Figure 2/2D/Keratinocytes/
- Figure 2/2D/Keratinocytes/Melanosome cultured/
- Figure 2/2D/Keratinocytes/Melanosome cultured/Day 0.tif
- Figure 2/2D/Keratinocytes/Melanosome cultured/Day 1.tif
- Figure 2/2D/Keratinocytes/Melanosome cultured/Day 2.tif
- Figure 2/2D/Keratinocytes/Melanosome cultured/Day 3.tif
- Figure 2/2D/Keratinocytes/Small EV cultured/
- Figure 2/2D/Keratinocytes/Small EV cultured/Day 0.tif
- Figure 2/2D/Keratinocytes/Small EV cultured/Day 1.tif
- Figure 2/2D/Keratinocytes/Small EV cultured/Day 2.tif
- Figure 2/2D/Keratinocytes/Small EV cultured/Day 3.tif
- Figure 2/2D/Macrophages/
- Figure 2/2D/Macrophages/Melanosomes cultured/
- Figure 2/2D/Macrophages/Melanosomes cultured/Day 0.tif
- Figure 2/2D/Macrophages/Melanosomes cultured/Day 1.tif
- Figure 2/2D/Macrophages/Melanosomes cultured/Day 2.tif
- Figure 2/2D/Macrophages/Melanosomes cultured/Day 3.tif
- Figure 2/2D/Macrophages/Small EV cultured/
- Figure 2/2D/Macrophages/Small EV cultured/Day 0.tif
- Figure 2/2D/Macrophages/Small EV cultured/Day 1.tif
- Figure 2/2D/Macrophages/Small EV cultured/Day 2.tif
- Figure 2/2D/Macrophages/Small EV cultured/Day 3.tif
- Figure 2/2G/
- Figure 2/2G/Macrophages with Fibroblast melanosomes/
- Figure 2/2G/Macrophages with Fibroblast melanosomes/MDM+fib-90004-E2_009-18500.tif
- Figure 2/2G/Macrophages with Fibroblast melanosomes/MDM+fib-90004-E2_010-2850.tif
- Figure 2/2G/Macrophages with Keratinocyte melanosomes/
- Figure 2/2G/Macrophages with Keratinocyte melanosomes/MDM+HaCAT-90004-D2_001-18500.tif
- Figure 2/2G/Macrophages with Keratinocyte melanosomes/MDM+HaCAT-90004-D2_002-2850.tif
- Figure 2/2H/
- Figure 2/2H/2H.xlsx
- Figure 2/2H/Fib. cells with MNT1 melanosomes.tif
- Figure 2/2H/Ker. cells with MNT1 melanosomes.tif
- Figure 2/2H/Macrophages with Fib. melanosomes.tif
- Figure 2/2H/Macrophages with Ker. melanosomes.tif
- Figure 2/2H/Macrophages with MNT1 melanosomes.tif
- Figure 2/2I/
- Figure 2/2I/2I.xlsx
- Figure 2/2I/Fibroblasts.jpg
- Figure 2/2I/Keratinocytes.jpg
- Figure 2/2I/Macrophages.jpg
- Figure 2/2J/
- Figure 2/2J/2J.xlsx
- Figure 2/2J/Macrophage-Fib co-culture.jpg
- Figure 2/2J/Macrophage-Ker co-culture.jpg
