# Supplementary material for: Recycled melanoma-secreted melanosomes regulate tumor-associated macrophage diversification
Source: EMBO J. 2024 May 8;43(17):3. doi: 10.1038/s44318-024-00103-7 (PMC11377571; doi:10.1038/s44318-024-00103-7)
Supplement: Supplementary file 8 — Source data Fig. 2 [file 44318_2024_103_MOESM8_ESM.zip › Figure 2/2D/2D.xlsx]

## Sheet: Sheet1
		Number of Pkh-67 positive cells as normalized to DAPI positive cells
		Figure 2D, left panel, Keratinocytes with MNT1 mealnosomes or Small Evs
		Melanosome			Small Evs
	Day 0	100	100	100	69.2308	92.8571	100
	Day 1	100	100	100	100	100	80
	Day 2	64.7541	97.541	96.3504	1.53846	1.90476	0
	Day 3	63.4483	69.3431	26.6667	0	0	0
		Figure 2D, middle panel, Fibroblast with MNT1 mealnosomes or Small Evs
		Melanosome			Small Evs
	Day 0	85.7143	100	100	83.3333	60	75
	Day 1	100	81.25	87.5	90	80	90.9091
	Day 2	87.5	100	100	31.25	31.8182	41.6667
	Day 3	100	100	100	0	0	0
		Figure 2D, right panel, Macrophage with MNT1 mealnosomes or Small Evs
		Melanosome			Small Evs
	Day 0	100	100	100	87.5	100	100
	Day 1	94.7368	100	100	75	100	100
	Day 2	12.5	23.5294	50	21.0526	28	31.8182
	Day 3	0	0	0	0	6.25	5.88235
