# Supplementary material for: Recycled melanoma-secreted melanosomes regulate tumor-associated macrophage diversification
Source: EMBO J. 2024 May 8;43(17):3. doi: 10.1038/s44318-024-00103-7 (PMC11377571; doi:10.1038/s44318-024-00103-7)
Supplement: Supplementary file 8 — Source data Fig. 2 [file 44318_2024_103_MOESM8_ESM.zip › Figure 2/2H/2H.xlsx]

## Sheet: Sheet1
		Percentage Co-localization of Pkh67 labebeled melanosomes with LysoTracker
		With MNT1 melanosomes			Macrophages with Fib. melanosomes	Macrophages with Ker. melanosomes
		Ker.	Fib.	Macrophage
		2.99	3.17	35.6	37	39.6
		3.58	3.09	36.9	40.9	36.7
		3.23	2.77	34.7	38.3	40.2
