# Supplementary material for: Recycled melanoma-secreted melanosomes regulate tumor-associated macrophage diversification
Source: EMBO J. 2024 May 8;43(17):3. doi: 10.1038/s44318-024-00103-7 (PMC11377571; doi:10.1038/s44318-024-00103-7)
Supplement: Supplementary file 8 — Source data Fig. 2 [file 44318_2024_103_MOESM8_ESM.zip › Figure 2/2I/2I.xlsx]

## Sheet: 2I
	Percentage RFP positive cells out of total DAPI positive cells
	Keratinocytes	Fibroblasts	Macrophages
	81.2509	74.4402	29.8846
	63.4846	74.4991	39.1111
	94.2018	66.2806	41.5144
