# Supplementary material for: Recycled melanoma-secreted melanosomes regulate tumor-associated macrophage diversification
Source: EMBO J. 2024 May 8;43(17):3. doi: 10.1038/s44318-024-00103-7 (PMC11377571; doi:10.1038/s44318-024-00103-7)
Supplement: Supplementary file 8 — Source data Fig. 2 [file 44318_2024_103_MOESM8_ESM.zip › Figure 2/2J/2J.xlsx]

## Sheet: Sheet1
		Percentage RFP positive cells out of total DAPI positive cells
		Macrophage/Fib. Co-culture	Macrophage/Ker. Co-culture
		34.7797	40.6023
		42.278	44.9359
		61.2013	60.068
