# Supplementary material for: Recycled melanoma-secreted melanosomes regulate tumor-associated macrophage diversification
Source: EMBO J. 2024 May 8;43(17):3. doi: 10.1038/s44318-024-00103-7 (PMC11377571; doi:10.1038/s44318-024-00103-7)
Supplement: Supplementary file 9 — Source data Fig. 3 [file 44318_2024_103_MOESM9_ESM.zip]

Archive with 65 entries (49 files):
- Figure 3/3B/
- Figure 3/3B/3B.xlsx
- Figure 3/3B/B16 Cont..tif
- Figure 3/3B/Macrophages cultured with B16 melanosomes co-grafted with B16 melanoma.tif
- Figure 3/3B/Macrophages cultured with Fib. melanosomes co-grafted with B16 melanoma.tif
- Figure 3/3B/Macrophages cultured with Ker. melanosomes co-grafted with B16 melanoma.tif
- Figure 3/3B/Naive macrophages co-grafted with B16 melanoma.tif
- Figure 3/3C/
- Figure 3/3C/Tumor Volume.xlsx
- Figure 3/3D/
- Figure 3/3D/mCherry positive cells.xlsx
- Figure 3/3E/
- Figure 3/3E/Percentage Colonization.xlsx
- Figure 3/3F/
- Figure 3/3F/Number of Blood vessels and mean fluorescence intensity.xlsx
- Figure 3/3F/Representative image from the video_B16 control.tif
- Figure 3/3F/Representative image from the video_B16.tif
- Figure 3/3F/Representative image from the video_Fib.tif
- Figure 3/3F/Representative image from the video_Ker.tif
- Figure 3/3F/Representative image from the video_Naive.tif
- Figure 3/3G/
- Figure 3/3G/mRNA expression.xlsx
- Figure 3/3H/
- Figure 3/3H/B16 control.jpg
- Figure 3/3H/B16.jpg
- Figure 3/3H/Fib.jpg
- Figure 3/3H/Ker.jpg
- Figure 3/3H/Mean fluorescence intensity of melanoma.xlsx
- Figure 3/3H/Naive.jpg
- Figure 3/3I/
- Figure 3/3I/CD8 positive cells.xlsx
- Figure 3/3J/
- Figure 3/3J/CD4 positive cells.xlsx
- Figure 3/3K/
- Figure 3/3K/CD11b positive cells.xlsx
- Figure 3/3L/
- Figure 3/3L/Fib.-MNT1.jpg
- Figure 3/3L/Invasion of WM3682 cells.xlsx
- Figure 3/3L/Ker.-MNT1.jpg
- Figure 3/3L/MNT1.jpg
- Figure 3/3L/Naive.jpg
- Figure 3/3M/
- Figure 3/3M/501 mel.jpg
- Figure 3/3M/Fib.-501 mel.jpg
- Figure 3/3M/Fib.-WM3682.jpg
- Figure 3/3M/Invasion of WM3682 cells.xlsx
- Figure 3/3M/Naive.jpg
- Figure 3/3N/
- Figure 3/3N/Prolifearion of WM3682 cells.xlsx
- Figure 3/3O/
- Figure 3/3O/Proliferation of WM3682 cells.xlsx
- Figure 3/3P/
- Figure 3/3P/Fib.-MNT1.TIF
- Figure 3/3P/HDBEC control.TIF
- Figure 3/3P/Ker.-MNT1.TIF
- Figure 3/3P/MNT1.TIF
- Figure 3/3P/Naive.TIF
- Figure 3/3P/Tube formation of HDBEC cells.xlsx
- Figure 3/3Q/
- Figure 3/3Q/501 mel.tif
- Figure 3/3Q/Fib.-501 mel.tif
- Figure 3/3Q/Fib.-WM3682.tif
- Figure 3/3Q/HDBEC control.tif
- Figure 3/3Q/Tube formation of HDBEC cells.xlsx
- Figure 3/3Q/WM3682.tif
