# Supplementary material for: Recycled melanoma-secreted melanosomes regulate tumor-associated macrophage diversification
Source: EMBO J. 2024 May 8;43(17):3. doi: 10.1038/s44318-024-00103-7 (PMC11377571; doi:10.1038/s44318-024-00103-7)
Supplement: Supplementary file 9 — Source data Fig. 3 [file 44318_2024_103_MOESM9_ESM.zip › Figure 3/3B/3B.xlsx]

## Sheet: Sheet1
Average Radiance (p/s/cm2/sr)
	Co-grafting of B16 melanoma with macrophages cultured with melanosomes from-
B16 Control	Naïve	B16	Ker.	Fib.
3869000	186900	3029000	261300	2742000
301900	560.3	773400	328900	5616000
45950	486500	1413000	3976000	2130000
348800	46310	1228000	1690000	878000
314900	2101000	20460	4672000	9504000
346	3564000	303700	309100	2275000
8304	346	759100	306400	4439000
2418	346	1713	431.3	3169000
206	4945	252100	2613000	2823000
158.5	8764	2263000	49650	8414000
		283800	4487	8540000
		430700	7268000	5352000
		1056000		17460000
		2064000		1296000
		797400		3553
		896600		5244
