# Supplementary material for: Recycled melanoma-secreted melanosomes regulate tumor-associated macrophage diversification
Source: EMBO J. 2024 May 8;43(17):3. doi: 10.1038/s44318-024-00103-7 (PMC11377571; doi:10.1038/s44318-024-00103-7)
Supplement: Supplementary file 9 — Source data Fig. 3 [file 44318_2024_103_MOESM9_ESM.zip › Figure 3/3C/Tumor Volume.xlsx]

## Sheet: Sheet1
		Tumor Volume
		B16 Control
	7DPI	415.357	10.6003	111.086	11.2727	9.26827
	14DPI	1943.34	0	1324.56	0	0
	21DPI	1227.84	0	2365.94	0	0
		Co-grafting of B16 melanoma with Naïve macrophages
		Naïve
	7DPI	287.786	385.487	0	161.478	154.238
	14DPI	0	1293.66	0	290.744	1194.88
	21DPI	0	801.235	0	451.61	1261.81
		Co-grafting of B16 melanoma with macrophages cultured with B16 melanosomes
		B16
	7DPI	36.9012	595.064	498.863	479.347	556.385	229.582	163.63	274.117
	14DPI	0	955.898	664.295	411.24	6406.81	1570.95	2627.86	560.478
	21DPI	0	1169.5	731.968	1176.07	35.8323	1030.07	3066.29	2611.48
		Co-grafting of B16 melanoma with macrophages cultured with Ker. melanosomes
		Ker.
	7DPI	92.4093	598.294	22.4437	597.392	284.731	336.39
	14DPI	75.9056	2132.05	0	2695.72	0	4986.4
	21DPI	0	4420.27	0	0	0	402.843
		Co-grafting of B16 melanoma with macrophages cultured with Fib. melanosomes
		Fib.
	7DPI	233.638	331.12	140.294	1154.47	294.116	234.638	105.415	562.552
	14DPI	680.413	3362.7	451.671	2701.67	1289.44	240.482	33.4299	288.334
	21DPI	2925.21	4880.58	3335.4	4129.81	4397.04	119.893	0	0
