# Supplementary material for: Recycled melanoma-secreted melanosomes regulate tumor-associated macrophage diversification
Source: EMBO J. 2024 May 8;43(17):3. doi: 10.1038/s44318-024-00103-7 (PMC11377571; doi:10.1038/s44318-024-00103-7)
Supplement: Supplementary file 9 — Source data Fig. 3 [file 44318_2024_103_MOESM9_ESM.zip › Figure 3/3D/mCherry positive cells.xlsx]

## Sheet: Sheet1
	mCherry positive cells in the tumor
		Co-grafting of B16 melanoma with macrophages cultured with melanosomes from-
	B16 Control	Naïve	B16	Ker.	Fib.
	6.9	9.46	8.57	4.54	15.27
	12.48	5.82	4.86	4.89	14.33
	6.47	5.65	9.56	2.22	12.79
