# Supplementary material for: Recycled melanoma-secreted melanosomes regulate tumor-associated macrophage diversification
Source: EMBO J. 2024 May 8;43(17):3. doi: 10.1038/s44318-024-00103-7 (PMC11377571; doi:10.1038/s44318-024-00103-7)
Supplement: Supplementary file 9 — Source data Fig. 3 [file 44318_2024_103_MOESM9_ESM.zip › Figure 3/3E/Percentage Colonization.xlsx]

## Sheet: Sheet1
		Percentage of mice containing tumor
			Co-grafting of B16 melanoma with macrophages cultured with melanosomes from-
		B16 control	Naïve	B16	Ker.	Fib.
	Tumor Free Mice Percentage	60	40	12.5	66.6667	25
	Tumor-containing Mice Percentage	40	60	87.5	33.3333	75
