# Supplementary material for: Recycled melanoma-secreted melanosomes regulate tumor-associated macrophage diversification
Source: EMBO J. 2024 May 8;43(17):3. doi: 10.1038/s44318-024-00103-7 (PMC11377571; doi:10.1038/s44318-024-00103-7)
Supplement: Supplementary file 9 — Source data Fig. 3 [file 44318_2024_103_MOESM9_ESM.zip › Figure 3/3F/Number of Blood vessels and mean fluorescence intensity.xlsx]

## Sheet: Sheet1
		Figure 3F # of Blood Vessels (Upper panel)
			Co-grafting of B16 melanoma with macrophages cultured with melanosomes from -
		B16 Control	Naïve	B16	Ker.	Fib.
		18	8	7	11	23
		9	6	12	7	15
			3	4	13	24
				6		29
				8		19
				5		5
		Figure 3F Mean fluoroscence normalised to tumor area (Lower panel)
			Co-grafting of B16 melanoma with macrophages cultured with melanosomes from -
		B16 Control	Naïve	B16	Ker.	Fib.
		10.698	4.14635	2.95079	5.50605	10.4683
		4.88256	1.90758	5.94731	2.79709	11.769
			4.50977	2.48935	4.63033	9.30452
				4.81198		7.99221
				3.51114		16.2269
				2.64577		7.88086
