# Supplementary material for: Recycled melanoma-secreted melanosomes regulate tumor-associated macrophage diversification
Source: EMBO J. 2024 May 8;43(17):3. doi: 10.1038/s44318-024-00103-7 (PMC11377571; doi:10.1038/s44318-024-00103-7)
Supplement: Supplementary file 9 — Source data Fig. 3 [file 44318_2024_103_MOESM9_ESM.zip › Figure 3/3G/mRNA expression.xlsx]

## Sheet: Sheet1
		Relative values of genes expression as Normalized to Macrophage control (Naïve) (Upper panel)					Relative values of genes expression as Normalized to B16 control (Lower panel)
	Genes	B16 Control				Genes	B16 Control
	Cd31	0.026797	4.40374			Cd31	1	1
	Tie1	0.523405	0.466516			Tie1	1	1
	Mtor	0.155786	3.50054			Mtor	1	1
	Ang1	1.16159	0.148122			Ang1	1	1
	Ang2	1.89968	0.062374			Ang2	1	1
		Co-grafting of B16 melanoma with naïve macrophages					Co-grafting of B16 melanoma with naïve macrophages
	Genes	Naïve				Genes	Naïve
	Cd31	1	1			Cd31	0.080636	0.045141
	Tie1	1	1			Tie1	2.02176	2.01896
	Mtor	1	1			Mtor	0.014862	0.077045
	Ang1	1	1			Ang1	1.01618	2.03793
	Ang2	1	1			Ang2	1.26216	0.776523
		Co-grafting of B16 melanoma with macrophages cultured with melanosomes from-					Co-grafting of B16 melanoma with macrophages cultured with melanosomes from-
	Genes	B16				Genes	B16
	Cd31	0.689149	1.0884	0.387382		Cd31	0.021353	1.41282	0.652059
	Tie1	0.527411	1.78633	1.01431		Tie1	1.06556	3.60904	2.04928
	Mtor	0.064619	0.074848	0.826175		Mtor	0.106401	0.441057	0.056372
	Ang1	0.629037	0.351573	0.451794		Ang1	0.960572	0.53687	0.689913
	Ang2	0.536942	0.337835	2.16545		Ang2	0.547328	0.344369	2.20733
		Co-grafting of B16 melanoma with macrophages cultured with melanosomes from-					Co-grafting of B16 melanoma with macrophages cultured with melanosomes from-
	Genes	Ker.				Genes	Ker.
	Cd31	0.027006	0.046665	0.013889		Cd31	0.057654	0.270382	0.014474
	Tie1	0.018795	0.625248	0.55787		Tie1	0.037973	1.26323	1.1271
	Mtor	2.14544	0.093956	0.240034		Mtor	0.283395	0.046986	0.878608
	Ang1	1.97232	0.899242	0.101258		Ang1	3.01182	1.37319	0.154626
	Ang2	1.52805	3.13788	0.003074		Ang2	1.5576	3.19858	0.003134
		Co-grafting of B16 melanoma with macrophages cultured with melanosomes from-					Co-grafting of B16 melanoma with macrophages cultured with melanosomes from-
	Genes	Fib.				Genes	Fib.
	Cd31	1.76061	1.48409	1.55248		Cd31	1.76061	1.55248	1.89221
	Tie1	2.62806	2.83825	1.87125		Tie1	5.30964	6.13734	5.73429
	Mtor	25.1739	26.1111	22.5125		Mtor	1.33301	1.20038	1.19989
	Ang1	1.2389	0.511247	0.780915		Ang1	1.89187	0.511247	0.780915
	Ang2	1.26302	0.402013	0.167889		Ang2	1.28745	0.38604	0.402013
