# Supplementary material for: Recycled melanoma-secreted melanosomes regulate tumor-associated macrophage diversification
Source: EMBO J. 2024 May 8;43(17):3. doi: 10.1038/s44318-024-00103-7 (PMC11377571; doi:10.1038/s44318-024-00103-7)
Supplement: Supplementary file 9 — Source data Fig. 3 [file 44318_2024_103_MOESM9_ESM.zip › Figure 3/3H/Mean fluorescence intensity of melanoma.xlsx]

## Sheet: Sheet1
	Mean fluorescence intensity (Red) as normalized to DAPI
		Co-grafting of B16 melanoma with macrophages cultured with melanosomes from-
	B16 Control	Naïve	B16	Ker.	Fib.
	0.014977	0.022267	0.030025	0.377685	0.419578
	0.021254	0.033725	0.0391	0.008181	0.196233
	0.013222	0.042191	0.029762	0.008062	0.318623
	0.01467	0.020677	0.088348	0.010549	0.424146
	0.042663	0.00989	0.092928	0.015754	0.123707
	0.051396	0.018863	0.085883	0.067809	0.158883
	0.011008	0.005623	0.076954	0.075162	0.19126
	0.014456	0.006731	0.035141	0.073788	0.353108
	0.011018	0.011994	0.03368	0.07206	0.165242
