# Supplementary material for: Recycled melanoma-secreted melanosomes regulate tumor-associated macrophage diversification
Source: EMBO J. 2024 May 8;43(17):3. doi: 10.1038/s44318-024-00103-7 (PMC11377571; doi:10.1038/s44318-024-00103-7)
Supplement: Supplementary file 9 — Source data Fig. 3 [file 44318_2024_103_MOESM9_ESM.zip › Figure 3/3I/CD8 positive cells.xlsx]

## Sheet: Sheet1
	CD8 positive cells from all CD45 positive cells in the tumor
		Co-grafting of B16 melanoma with macrophages cultured with melanosomes from-
	B16 Control	Naïve	B16	Ker.	Fib.
	0.31	0.44	1.88	2.79	2.58
	1.19	0.41	0.67	3.6	1.03
	0.72	0.92	1.1	2.9	1.9
