# Supplementary material for: Recycled melanoma-secreted melanosomes regulate tumor-associated macrophage diversification
Source: EMBO J. 2024 May 8;43(17):3. doi: 10.1038/s44318-024-00103-7 (PMC11377571; doi:10.1038/s44318-024-00103-7)
Supplement: Supplementary file 9 — Source data Fig. 3 [file 44318_2024_103_MOESM9_ESM.zip › Figure 3/3J/CD4 positive cells.xlsx]

## Sheet: Sheet1
		CD4 positive cells from all CD45 positive cells in the tumor
			Co-grafting of B16 melanoma with macrophages cultured with melanosomes from-
		B16 Control	Naïve	B16	Ker.	Fib.
		4.54	7.02	6.2	15.96	6.28
		10.65	5.28	8.41	16.32	2.25
		5.15	5.77	8.38	14.44	3.56
