# Supplementary material for: Recycled melanoma-secreted melanosomes regulate tumor-associated macrophage diversification
Source: EMBO J. 2024 May 8;43(17):3. doi: 10.1038/s44318-024-00103-7 (PMC11377571; doi:10.1038/s44318-024-00103-7)
Supplement: Supplementary file 9 — Source data Fig. 3 [file 44318_2024_103_MOESM9_ESM.zip › Figure 3/3K/CD11b positive cells.xlsx]

## Sheet: Sheet1
		CD11b positive cells from all CD45 positive cells in the tumor
			Co-grafting of B16 melanoma with macrophages cultured with melanosomes from-
		B16 Control	Naïve	B16	Ker.	Fib.
		22.12	14.59	20.82	30.79	15.84
		24.57	14.21	18.68	33.96	15.45
		19.16	14.47	23.18	30.49	12.63
