# Supplementary material for: Recycled melanoma-secreted melanosomes regulate tumor-associated macrophage diversification
Source: EMBO J. 2024 May 8;43(17):3. doi: 10.1038/s44318-024-00103-7 (PMC11377571; doi:10.1038/s44318-024-00103-7)
Supplement: Supplementary file 9 — Source data Fig. 3 [file 44318_2024_103_MOESM9_ESM.zip › Figure 3/3L/Invasion of WM3682 cells.xlsx]

## Sheet: Sheet1
	# of invaded WM3682 melanoma cells upon co-culture with conditioned media of macrophages cultured with melanosomes from -
	Naïve	MNT1	Ker.-MNT1	Fib.-MNT1
	2	0.666667	0	109
	1	0	0	87
	0	0	0	95.3333
