# Supplementary material for: Recycled melanoma-secreted melanosomes regulate tumor-associated macrophage diversification
Source: EMBO J. 2024 May 8;43(17):3. doi: 10.1038/s44318-024-00103-7 (PMC11377571; doi:10.1038/s44318-024-00103-7)
Supplement: Supplementary file 9 — Source data Fig. 3 [file 44318_2024_103_MOESM9_ESM.zip › Figure 3/3M/Invasion of WM3682 cells.xlsx]

## Sheet: Sheet1
	# of invaded WM3682 melanoma cells upon co-culture with conditioned media of macrophages cultured with melanosomes from -
	Naïve	Fib-WM3682	501 mel	Fib-501 mel
	13.5	65	29.5	75
	9	85	11	63
	15	88.5	19.5	59
