# Supplementary material for: Recycled melanoma-secreted melanosomes regulate tumor-associated macrophage diversification
Source: EMBO J. 2024 May 8;43(17):3. doi: 10.1038/s44318-024-00103-7 (PMC11377571; doi:10.1038/s44318-024-00103-7)
Supplement: Supplementary file 9 — Source data Fig. 3 [file 44318_2024_103_MOESM9_ESM.zip › Figure 3/3N/Prolifearion of WM3682 cells.xlsx]

## Sheet: Sheet1
		Relative (normalised to naïve macrophages condition) proliferation potential of WM3682 melanoma cells treated with conditioned media of macrophages cultured with melanosomes from -
		Naïve	MNT1	Ker.-MNT1	Fib.-MNT1
		1	0.994413	0.969531	1.82286
		1	1.13672	1.04116	1.71247
		1	1.28697	1.33368	1.92487
