# Supplementary material for: Recycled melanoma-secreted melanosomes regulate tumor-associated macrophage diversification
Source: EMBO J. 2024 May 8;43(17):3. doi: 10.1038/s44318-024-00103-7 (PMC11377571; doi:10.1038/s44318-024-00103-7)
Supplement: Supplementary file 9 — Source data Fig. 3 [file 44318_2024_103_MOESM9_ESM.zip › Figure 3/3O/Proliferation of WM3682 cells.xlsx]

## Sheet: Sheet1
		Relative (normalised to naïve macrophages condition) proliferation potential of WM3682 melanoma cells treated with conditioned media of macrophages cultured with melanosomes from -
		Naïve	Fib-WM3682	501mel	Fib-501mel
		1	4.35928	1.12704	6.41794
		1	3.77644	0.522496	3.90208
		1	5.38981	1.426	5.33043
