# Supplementary material for: Recycled melanoma-secreted melanosomes regulate tumor-associated macrophage diversification
Source: EMBO J. 2024 May 8;43(17):3. doi: 10.1038/s44318-024-00103-7 (PMC11377571; doi:10.1038/s44318-024-00103-7)
Supplement: Supplementary file 9 — Source data Fig. 3 [file 44318_2024_103_MOESM9_ESM.zip › Figure 3/3P/Tube formation of HDBEC cells.xlsx]

## Sheet: Sheet1
	Total tube length of the HDBEC cells
		HDBEC cells co-cultured with conditioned media of naïve macrophages or macrophages fed with melanosomes from:
	HDBEC control	Naïve	MNT1	Ker.-MNT1	Fib.-MNT1
	2801.67	3050	2607.5	4043	3838.67
	2768	2421.33	2905	3998.33	3819
	3085	2768.67	2725.5	4265.33	3618.33
