# Supplementary material for: Recycled melanoma-secreted melanosomes regulate tumor-associated macrophage diversification
Source: EMBO J. 2024 May 8;43(17):3. doi: 10.1038/s44318-024-00103-7 (PMC11377571; doi:10.1038/s44318-024-00103-7)
Supplement: Supplementary file 9 — Source data Fig. 3 [file 44318_2024_103_MOESM9_ESM.zip › Figure 3/3Q/Tube formation of HDBEC cells.xlsx]

## Sheet: Sheet1
		Total tube length of the HDBEC cells
			HDBEC cells co-cultured with conditioned media of macrophages fed with melanosomes from:
		HDBEC control	501 mel	Fib-501 mel	WM3682	Fib-WM3682
		1503	2098	6832	2401	3243
		1302	2102	6012	2102	3465
		1427	2024	5974	2202	3393
