# Supplementary material for: Recycled melanoma-secreted melanosomes regulate tumor-associated macrophage diversification
Source: EMBO J. 2024 May 8;43(17):3. doi: 10.1038/s44318-024-00103-7 (PMC11377571; doi:10.1038/s44318-024-00103-7)
Supplement: Supplementary file 10 — Source data Fig. 4 [file 44318_2024_103_MOESM10_ESM.zip]

Archive with 4 entries (2 files):
- Figure 4/4G/
- Figure 4/4G/Number of proteins in melanosomes.xlsx
- Figure 4/4J/
- Figure 4/4J/Unique melanosomal proteins.xlsx
