# Supplementary material for: Recycled melanoma-secreted melanosomes regulate tumor-associated macrophage diversification
Source: EMBO J. 2024 May 8;43(17):3. doi: 10.1038/s44318-024-00103-7 (PMC11377571; doi:10.1038/s44318-024-00103-7)
Supplement: Supplementary file 10 — Source data Fig. 4 [file 44318_2024_103_MOESM10_ESM.zip › Figure 4/4G/Number of proteins in melanosomes.xlsx]

## Sheet: Sheet1
		Number of proteins expressed in each melanosomes from the following cells -
		MNT	Ker.	Fib.
		1462	1854	2256
		1390	1912	2252
		1426	1945	2253
