# Supplementary material for: Recycled melanoma-secreted melanosomes regulate tumor-associated macrophage diversification
Source: EMBO J. 2024 May 8;43(17):3. doi: 10.1038/s44318-024-00103-7 (PMC11377571; doi:10.1038/s44318-024-00103-7)
Supplement: Supplementary file 10 — Source data Fig. 4 [file 44318_2024_103_MOESM10_ESM.zip › Figure 4/4J/Unique melanosomal proteins.xlsx]

## Sheet: Sheet1
	Unique melanosomal proteins from each cell type (Average LFQ intensities are presented)
	Fibroblast	Keratinocyte	MNT1
MAP1B	422000000	0	0
NEXN	2.23197e+08	0	0
TNXB	8.80327e+07	0	0
TCIRG1	504370000	0	0
PTGIS	738490000	0	0
H6PD	1.62537e+08	0	0
UCHL1	3.15967e+08	0	0
GJA1	4.44507e+07	0	0
SGSH	2.73263e+08	0	0
CRAT	9.17143e+07	0	0
COL14A1	8.13043e+07	0	0
CYP1B1	112880000	0	0
PALM	1.84717e+08	0	0
RBP1	1.49117e+06	0	0
LRRC15	55461000	0	0
ENG	2.15103e+08	0	0
MMUT	76997000	0	0
LOX	129180000	0	0
POFUT1	1.19604e+08	0	0
MID1	1.06766e+07	0	0
CYP7B1	76374000	0	0
APC	2.99633e+07	0	0
DAB2	52957000	0	0
KIF1A	1.14123e+06	0	0
ATP13A3	1.76513e+07	0	0
GPC4	5.89933e+06	0	0
SLC25A12	6.34157e+07	0	0
MPDZ	1.74547e+06	0	0
PCCA	3.00137e+07	0	0
THBS2	5.87517e+07	0	0
VAC14	3.05553e+06	0	0
SNTB1	3.59883e+07	0	0
SGCB	85619000	0	0
ATP11C	2.16033e+07	0	0
MCU	1.62757e+08	0	0
GPX8	1.55427e+08	0	0
ARMCX3	6.91613e+07	0	0
ALPL	54716000	0	0
CTSS	9.81033e+07	0	0
S100A4	4.64833e+08	0	0
ALDH3B1	13814100	0	0
ROR2	2.21747e+07	0	0
COLEC12	9.08117e+06	0	0
VASN	184870000	0	0
P3H3	86624000	0	0
PPFIBP2	1.56703e+06	0	0
CTHRC1	1.05367e+08	0	0
MAN2B2	32965000	0	0
LRRFIP2	3.45633e+07	0	0
PLXNB1	7.28657e+06	0	0
ARL6IP5	84173000	0	0
MFN2	3.15067e+07	0	0
ADH1B;ADH1C	5.98383e+07	0	0
MGST1	9.21457e+07	0	0
MX1	49728000	0	0
TGM2	29506000	0	0
IDUA	3.25923e+07	0	0
ECE1	43056000	0	0
DDR2	43054000	0	0
CYP51A1	38487000	0	0
VPS13C	6239000	0	0
SUMF2	5.74557e+07	0	0
ERLEC1	3.67227e+07	0	0
FAM126A	3.01697e+07	0	0
PPP1R12C	32202000	0	0
LMCD1	4.65847e+07	0	0
SLC25A20	2.61353e+07	0	0
C1R	1.51023e+07	0	0
FTL	2.89787e+08	0	0
COL5A2	3.95293e+07	0	0
HMOX1	1.33776e+07	0	0
ACADS	2.27127e+07	0	0
MYL9	602940000	0	0
CCN2	2.16473e+06	0	0
GALNS	3.38787e+07	0	0
NF2	22001000	0	0
ALDH5A1	280157	0	0
CTBS	8721700	0	0
COL16A1	77672000	0	0
EFEMP1	16237700	0	0
TBC1D10B	1.11735e+07	0	0
TMEM119	2.68587e+08	0	0
SPECC1L	1.80697e+07	0	0
EDC4	1.03527e+06	0	0
LIMS2	3.89043e+07	0	0
LRRN4CL	138970000	0	0
SH3KBP1	749187	0	0
MRPL38	2.59463e+07	0	0
PTCD3	2.10863e+07	0	0
DOCK7	1.39713e+07	0	0
LGMN	78224000	0	0
RARRES2	154390	0	0
CHID1	37282000	0	0
MRPL37	24411000	0	0
ACSS3	1.43017e+07	0	0
HACD3	6.98813e+07	0	0
GOLIM4	25060000	0	0
BIN1	22262000	0	0
TLR3	17273000	0	0
NDUFS4	34621000	0	0
PRAF2	19925000	0	0
NDUFB8	2.45233e+07	0	0
ADA	1.39045e+07	0	0
THY1	1.88903e+09	0	0
SOD3	1.95257e+07	0	0
ARAF	1.96293e+06	0	0
EPB41	10106000	0	0
PTX3	70483000	0	0
PDLIM4	27751000	0	0
MRPS9	2.85427e+07	0	0
CYP27A1	4902200	0	0
GALNT2	2.05431e+07	0	0
BST1	128230000	0	0
ENDOG	2.76163e+07	0	0
HKDC1	963600	0	0
TIMM50	2.97537e+07	0	0
CYBRD1	265590000	0	0
STEAP4	36792000	0	0
RAB12	15289000	0	0
DGLUCY	13768500	0	0
CMC1	4.31747e+07	0	0
NDUFA11	55000000	0	0
DNAJC10	31815000	0	0
MSRB3	35479000	0	0
PNPLA6	5044100	0	0
ELMOD2	8562700	0	0
CNPY4	53690000	0	0
HSD17B11	1.14383e+07	0	0
SMPDL3A	19782000	0	0
PIEZO1	2.43073e+07	0	0
CRELD1	2.65247e+06	0	0
CCM2	573267	0	0
MRPL1	2.29243e+07	0	0
ANTXR1	2.51853e+07	0	0
TRPV4	26972000	0	0
RHOF	740100	0	0
PREB	1.37902e+07	0	0
DNAJC11	20020000	0	0
MRPL15	28290000	0	0
PDP1	2.19737e+07	0	0
NDUFA12	33448000	0	0
CHMP2B	3.86893e+06	0	0
MYRF	2016700	0	0
FNDC3A	1.80657e+07	0	0
DTNA;DTNB	3.18583e+06	0	0
KRIT1	3703000	0	0
COX7A2L	2.00923e+07	0	0
CLIC2	2.72797e+07	0	0
BCAT2	1.78637e+07	0	0
NDUFB3	3.57963e+07	0	0
NDUFA2	42035000	0	0
GREM1	1.10604e+07	0	0
DPM1	24199000	0	0
CUTA	3.51497e+07	0	0
SBF1	1.01767e+06	0	0
CTSL;CTSL3P	1.47287e+08	0	0
FDX1	1.59583e+07	0	0
MTHFD2	2.34463e+07	0	0
RAB4A	355867	0	0
STX2	15023000	0	0
COL15A1	13539800	0	0
CNN1	2.89427e+07	0	0
CDH11	3.02693e+07	0	0
MRPS25	1.97657e+07	0	0
TMED1	1.18203e+07	0	0
RAB31;RAB22A	11511200	0	0
AUH	1.74357e+06	0	0
LAMA4	13182000	0	0
ME3	7.48033e+06	0	0
SVEP1	1288600	0	0
COA6	19378000	0	0
AARS2	5304500	0	0
HGSNAT	1.19163e+07	0	0
SLC27A1	1.45777e+07	0	0
CSPG4	25077000	0	0
APOOL	2.98773e+07	0	0
DAAM2	4151100	0	0
STING1	3.10463e+07	0	0
DCUN1D3	1.82677e+07	0	0
RHOT1	7.43193e+06	0	0
ASCC3	7.90467e+06	0	0
CALHM5	32137000	0	0
MROH1	344000	0	0
MOSPD2	2.50203e+06	0	0
TRPM4	6.55817e+06	0	0
SPRYD4	17011000	0	0
UBXN4	22416000	0	0
FAM162A	26060000	0	0
DNAJC19	1.0106e+07	0	0
SNX18	10248600	0	0
IFT140	597100	0	0
PDCD1LG2	1.21723e+07	0	0
CNPY3	1.96243e+07	0	0
APOO	8.56147e+06	0	0
MRPL4	10799300	0	0
OSBPL8	7.35467e+06	0	0
HDHD2	766200	0	0
ISCU	1.53027e+07	0	0
SPNS1	27800000	0	0
TMEM245	3068600	0	0
IFT22	422267	0	0
MRPS30	1.24417e+07	0	0
MRPL40	1.47836e+07	0	0
TOMM22	22918000	0	0
ANO10	9.73027e+06	0	0
OXSM	7.51007e+06	0	0
MARCHF5	1.98153e+07	0	0
EMC3	1.03754e+07	0	0
MRPL27	1.62967e+07	0	0
CTNNAL1	451367	0	0
BCAP29	2.11563e+07	0	0
HEG1	4.67613e+06	0	0
PROCR	32422000	0	0
DIP2C	1.10313e+06	0	0
POFUT2	1.47073e+07	0	0
ALG5	1.92397e+07	0	0
MRPS18B	1.25437e+07	0	0
ENPP4	6.42943e+06	0	0
MMP24OS	5.38677e+06	0	0
NDUFAF8	2.35757e+06	0	0
PALM2AKAP2;PALM2	6876700	0	0
TK2	1.24905e+07	0	0
LGALS9	8.87617e+06	0	0
BTN3A2;BTN3A1	4.56967e+06	0	0
RNASET2	8734000	0	0
PLPP1	65351000	0	0
GOSR2	1.25439e+07	0	0
PTGES	40054000	0	0
ITGB1BP1	620033	0	0
CDIPT	1.40163e+07	0	0
SCO2	1.01771e+07	0	0
BNIP3L	1.68657e+07	0	0
PIP5K1C	9050300	0	0
SELENOF	6.53073e+06	0	0
SLIT3	1.05382e+07	0	0
ATP9A	1045500	0	0
NDUFS7	2.09877e+07	0	0
SH3BGRL	1.75377e+07	0	0
CLDN11	1.77223e+08	0	0
ALDH1L1	86449000	0	0
SNAP29	26609000	0	0
FADS2	5439000	0	0
ABHD16A	591100	0	0
FUCA1	5.86097e+06	0	0
MMP2	1.08367e+07	0	0
ACE	8.84853e+06	0	0
TMEM11	19696000	0	0
NDUFB7	1.71847e+07	0	0
VCAM1	1.21653e+07	0	0
MX2	2.45927e+06	0	0
CES1;CES1P1	3.49363e+06	0	0
PTGS1	7910500	0	0
IGFBP5	1.30517e+07	0	0
TYK2	299307	0	0
BDKRB2	2.56623e+06	0	0
AKT2;AKT1	349767	0	0
MYH11	4775300	0	0
IL6ST	7.90107e+06	0	0
WNT5A;WNT5B	1.39063e+07	0	0
ENTPD1	1.65593e+07	0	0
SLC5A3	470367	0	0
EPHB4;EPHB3	4.10133e+06	0	0
STX17	2.98363e+06	0	0
GNG2	4.96807e+06	0	0
UBE2G2	3.69773e+06	0	0
UBE2D2;UBE2D3	1597200	0	0
BLOC1S1	3.56793e+06	0	0
MRPS11	1.79823e+07	0	0
MRPS6	8.80507e+06	0	0
MXRA7	18823000	0	0
CCZ1;CCZ1B	6339700	0	0
ENPEP	4.48073e+06	0	0
BST2	122481000	0	0
TMEM94	2.22583e+06	0	0
NME3	1260800	0	0
MRPL49	1.71558e+07	0	0
MTX1	20946000	0	0
PKD2	7.32477e+06	0	0
DOCK1	1275100	0	0
FZD2	7.60867e+06	0	0
TRAM1	7.79353e+06	0	0
ATP6AP1	1.71107e+07	0	0
MRPL23	1.2469e+07	0	0
ACSF3	439300	0	0
MEST	8.10353e+06	0	0
ODR4	7.24837e+06	0	0
MRPL2	1.93417e+07	0	0
ATAD3B	17285000	0	0
DDI2	3.85207e+06	0	0
MRPL14	7.18527e+06	0	0
C8orf82	16700000	0	0
CASC4	4.29447e+06	0	0
MOXD1	2.49023e+07	0	0
CRELD2	6.59923e+06	0	0
UBR3	6.05657e+06	0	0
ACAD11	8.82697e+06	0	0
GLRX5	1.72047e+07	0	0
NLRX1	4280300	0	0
NT5DC3	900767	0	0
GPR180	10053100	0	0
BPHL	1.07542e+07	0	0
C2CD5	1.13177e+06	0	0
MYO18B	6.97203e+07	0	0
NAXD	823033	0	0
FYCO1	2.48664e+07	0	0
FUCA2	422133	0	0
TIMM21	6579200	0	0
NUDT9	2.10977e+06	0	0
JAM3	19591000	0	0
TMEM120A	9.43737e+06	0	0
SLC12A9	3531700	0	0
AP1M1	2947600	0	0
FUT8	318500	0	0
MRPL13	1.10921e+07	0	0
NMES1	22259000	0	0
LNPK	1.29163e+07	0	0
HSD3B7	4.91197e+06	0	0
CPVL	962833	0	0
DPAGT1	1.40407e+07	0	0
ALG2	1.01003e+07	0	0
CLMP	10492000	0	0
SH2D4A	1.27487e+07	0	0
METTL7A	2.02033e+07	0	0
SLC25A22;SLC25A18	1.25093e+07	0	0
CALHM2	1.13127e+07	0	0
TMEM165	1.59477e+07	0	0
MOV10	584933	0	0
SDF2L1	10841000	0	0
IFT46	703643	0	0
NECTIN3	1.34453e+07	0	0
ECHDC1	4888200	0	0
UFSP2	9207500	0	0
EVA1B	8.88593e+06	0	0
FKBP14	1.60583e+07	0	0
GDE1	372133	0	0
ACAD8	9706000	0	0
MRPS33	1.24033e+07	0	0
EXOG	4.25573e+06	0	0
DLGAP4	4.64617e+06	0	0
MRPS28	8.92027e+06	0	0
TMX2	8584300	0	0
MRPS23	11271000	0	0
PCDHGB1;PCDHGB5	4723700	0	0
NUMBL	1.20553e+07	0	0
TDRD15	6.60733e+06	0	0
GPR89B;GPR89A	1827700	0	0
GTPBP1	665600	0	0
CES2	2.33553e+06	0	0
TIMM23	4.74103e+06	0	0
DEGS1	4276800	0	0
TGFB1I1	8.49373e+06	0	0
TGOLN2	5.60303e+06	0	0
SGCE	1.10953e+07	0	0
MRPS14	5338700	0	0
COQ9	6.12443e+06	0	0
PEX14	1.28287e+06	0	0
CREG1	2.92553e+07	0	0
SLIT2	8928900	0	0
NDUFB6	2.92533e+06	0	0
NDUFA7	6977000	0	0
NDUFC2	2.30027e+07	0	0
TNFAIP8	917333	0	0
SFT2D2	8.21037e+06	0	0
STARD3NL	1.39462e+07	0	0
MLYCD	640067	0	0
CXCL1	5.35903e+06	0	0
RAP2A	3671500	0	0
COX6A1	4.45677e+07	0	0
IFI30	2.10443e+06	0	0
HLA-E	1.71957e+06	0	0
NPR2	3.73663e+06	0	0
ITGAX	17157000	0	0
COX7A1	1.08283e+07	0	0
SRD5A2	3.13643e+07	0	0
PRSS3	1.45627e+06	0	0
FBN2	6.74523e+06	0	0
SOAT1	1.1819e+07	0	0
GGT5	2.48513e+06	0	0
EFNB2	6.94857e+06	0	0
FCGRT	958860	0	0
SYNJ2BP	2.20263e+07	0	0
ANTXR2	9.99757e+06	0	0
ACTA2;ACTG2	54592000	0	0
MRPS35	8715000	0	0
MRPS21	5.05627e+06	0	0
FBLN2	4.37757e+06	0	0
CLN3	1.84343e+07	0	0
NMI	3577600	0	0
COX17	6.72257e+06	0	0
TOMM20	1.88267e+07	0	0
TMEM176B	1.05466e+07	0	0
COX20	4.81403e+06	0	0
IBA57	3.37233e+06	0	0
ACBD5	1302700	0	0
MICOS10	9.89483e+06	0	0
MRPL54	3.39843e+06	0	0
FDX2	5.15353e+06	0	0
TMEM65	5.16793e+06	0	0
BLOC1S3	2.24023e+06	0	0
AGTRAP	1.16747e+06	0	0
POTEE;POTEF	6.29873e+07	0	0
LHFPL2	5.62457e+06	0	0
MRPL10	7475500	0	0
RELL1	3.40057e+06	0	0
MICU2	4.70903e+06	0	0
ZADH2	6663100	0	0
ATAD1	561600	0	0
SLC38A9	5411600	0	0
EHBP1	5229000	0	0
CHDH	2.34343e+06	0	0
SLC30A7	3476400	0	0
MGARP	30173000	0	0
PARD3B	849533	0	0
NAT14	1754000	0	0
SELENOM	6.83943e+06	0	0
SLC39A7	1.27112e+07	0	0
SLC7A6	1321900	0	0
C1GALT1C1	2448800	0	0
EDC3	545433	0	0
MRPL48	3.32713e+06	0	0
HIC2	2.03437e+06	0	0
PDLIM2	4.48497e+06	0	0
BTF3L4	856233	0	0
FGD4	2.02273e+06	0	0
SLC2A13	4.48513e+06	0	0
PPP1R9B	7.78463e+06	0	0
GPX7	1.72953e+07	0	0
TXN2	2.09317e+07	0	0
TMEM47	9356700	0	0
ALG1	4733500	0	0
NDFIP1	682333	0	0
ELOVL1	4.33403e+06	0	0
C1QTNF5	8.16327e+06	0	0
CADM1	1.55003e+06	0	0
SLC39A8	33267000	0	0
MTFR1L	3530900	0	0
LMAN2L	4277600	0	0
C1orf198	7596900	0	0
VPS37B	452167	0	0
COPS7B	475400	0	0
RDH14	6495600	0	0
MRPL47	2717200	0	0
MANBAL	1.2177e+07	0	0
AGPAT3	1.73963e+06	0	0
AGPAT5	925833	0	0
TMEM184C	4.01337e+06	0	0
TMLHE	5.60717e+06	0	0
MRPS18A	11755500	0	0
MTPAP	3553000	0	0
RRN3	2.81623e+07	0	0
MTRES1	6.99033e+06	0	0
HSPB8	788300	0	0
NFU1	5087300	0	0
SHOC2	3176500	0	0
HIGD1A	5405100	0	0
DSG3	0	146240000	0
GLUD2	0	1.01263e+08	0
ABRACL	0	4.75455e+07	0
HMGCS1	0	41923000	0
LCN2	0	3.73443e+07	0
MDK	0	3.56477e+07	0
FXYD3	0	3.54913e+07	0
EEF1A2	0	2.94763e+07	0
SERPINB13	0	2.86787e+07	0
CNTRL	0	2.82897e+07	0
GMPS	0	2.80393e+07	0
PRPF19	0	2.56857e+07	0
AFAP1L2	0	2.29317e+07	0
DSG2	0	22612000	0
DDX60	0	22583000	0
CDCP1	0	1.93153e+07	0
RCC2	0	18751000	0
H3C4	0	1.59633e+07	0
FGFBP1	0	1.51063e+07	0
MCM6	0	14792000	0
PKP3	0	1.40393e+07	0
TINAGL1	0	13193000	0
SF3B3	0	1.26212e+07	0
LSR	0	12023000	0
FEN1	0	1.20148e+07	0
EFTUD2	0	1.13584e+07	0
KIF15	0	11060700	0
IL18	0	1.02071e+07	0
BAG6	0	9.49383e+06	0
HDGF	0	8577900	0
PKP1	0	8.56757e+06	0
PFAS	0	8.21097e+06	0
PRC1	0	8.07107e+06	0
CLUH	0	7774300	0
PPP2R1B	0	6.71927e+06	0
HDAC2;HDAC1	0	6.63193e+06	0
PSME3	0	6.06937e+06	0
SNRPA	0	6.03223e+06	0
SUMO1P1;SUMO1	0	6003200	0
JPT1	0	6001300	0
SF3A3	0	5.89377e+06	0
CCAR2	0	5.54727e+06	0
ST14	0	5526100	0
FAM98B	0	5.39733e+06	0
SRP14	0	5.25233e+06	0
SLC4A5	0	5.02083e+06	0
GALE	0	4.97667e+06	0
MPZL2	0	4.90447e+06	0
FUBP3	0	4783600	0
XPO7	0	4.76033e+06	0
ARHGDIB	0	4.74177e+06	0
BUB3	0	4.66453e+06	0
IPO4	0	4.65683e+06	0
RBM39	0	4552900	0
PODXL	0	4.53447e+06	0
LAD1	0	4.52647e+06	0
SRRT	0	4.49917e+06	0
PYCR3	0	4.32007e+06	0
FAM83H	0	4240200	0
ELP1	0	4122800	0
SMPDL3B	0	4.12083e+06	0
PRPSAP1	0	4.03677e+06	0
PSPC1	0	3.95827e+06	0
ARRDC1	0	3.88513e+06	0
EPS8L2	0	3.64707e+06	0
DAZAP1	0	3612000	0
PRKCI	0	3540300	0
PFDN1	0	3.42137e+06	0
ARMT1	0	3.42113e+06	0
RAC2	0	3.35363e+06	0
NOS1AP	0	3.33533e+06	0
MAL2	0	3.22457e+06	0
RPA2	0	3.18963e+06	0
CSTF2	0	3157100	0
SMR3B	0	3.13653e+06	0
LAMA3	0	3.09527e+06	0
CARM1	0	3035100	0
NGFR	0	3026100	0
ACTL6A	0	2.86877e+06	0
NUMA1	0	2.78773e+06	0
APEX1	0	2.74183e+06	0
PCSK9	0	2.73067e+06	0
RPS6KA1	0	2725700	0
USP10	0	2.71493e+06	0
MCM2	0	2.60847e+06	0
SF3B1	0	2564600	0
NDRG2	0	2.47663e+06	0
PFDN5	0	2451900	0
UBA2	0	2.41923e+06	0
LYPLA2	0	2.40133e+06	0
DEK	0	2.37947e+06	0
NUBP1	0	2.34047e+06	0
TBC1D2	0	2.33827e+06	0
H1-0	0	2.28123e+06	0
CPNE2	0	2.26743e+06	0
SMS	0	2.07833e+06	0
NPM3	0	2.03893e+06	0
DCTPP1	0	1.99387e+06	0
MAPRE2	0	1.97805e+06	0
UCHL5	0	1950100	0
H3-3B;H3-4;H3-5	0	1.92093e+06	0
SNU13	0	1854300	0
CXADR	0	1.73543e+06	0
ARL2	0	1.69733e+06	0
PPP4C	0	1.67787e+06	0
TPD52	0	1.65713e+06	0
CHERP	0	1600460	0
RTKN	0	1.56995e+06	0
VANGL1	0	1.56477e+06	0
RAD50	0	1.56244e+06	0
RIC8A	0	1.50513e+06	0
PPP6R1	0	1.48443e+06	0
PRSS23	0	1.46587e+06	0
ABCC5	0	1463800	0
CTBP1	0	1.41513e+06	0
FKBP15	0	1.40693e+06	0
TUBG2;TUBG1	0	1.34759e+06	0
GTF2I	0	1.32783e+06	0
MVB12A	0	1.32353e+06	0
LLGL2	0	1.27317e+06	0
HP1BP3	0	1.16307e+06	0
SMU1	0	1.15194e+06	0
PAK4	0	1036060	0
DVL3	0	1.02077e+06	0
ECPAS	0	1.00123e+06	0
USP7	0	990493	0
CNOT9	0	945117	0
ACIN1	0	889033	0
COMMD3	0	847767	0
BCAM	0	813360	0
UBA6	0	775753	0
HMGB3	0	774240	0
PRPF8	0	669153	0
TIPRL	0	637400	0
EIF2B5	0	611400	0
DPY30	0	603567	0
TRAF6	0	593030	0
DKC1	0	587300	0
EEFSEC	0	566433	0
SEC24C	0	565803	0
SDSL	0	563210	0
SYAP1	0	546430	0
UNC119B	0	521800	0
VPS52	0	507333	0
SNX27	0	501967	0
CBX5	0	490700	0
TKFC	0	488533	0
DFFA	0	443600	0
KIF21A;KIF21B	0	441667	0
SHARPIN	0	433433	0
GCA	0	432520	0
C9orf64	0	432333	0
PARD6B	0	413767	0
OCRL	0	407770	0
TRIM26	0	405400	0
HNRNPUL1	0	404567	0
GYS1	0	379800	0
PUDP	0	363200	0
UBE2H	0	351433	0
LZTFL1	0	342433	0
PMM2	0	340367	0
TPD52L1	0	326923	0
RPTOR	0	311793	0
INPPL1;INPP5D	0	309270	0
DCPS	0	293753	0
H1-1	0	291930	0
PANK4	0	272330	0
PCYT1A;PCYT1B	0	265023	0
CRYL1	0	255037	0
HOOK1	0	253450	0
ITGB8	0	249003	0
ATP8A1	0	241863	0
PNKP	0	237720	0
RANBP3	0	219663	0
NEK6	0	214463	0
TSPAN15	0	202277	0
GPRC5C	0	194830	0
INPP5E	0	190897	0
CHMP4A	0	179790	0
SLC22A5	0	124603	0
U2AF1L5;U2AF1	0	115287	0
USP24	0	115063	0
ACP6	0	108507	0
IFT52	0	61950	0
VAT1L	0	0	3.98263e+06
EFR3B	0	0	404600
FERMT3	0	0	2.58007e+06
GPM6A	0	0	319437
GULP1	0	0	189237
EGFL7	0	0	43311000
SLC5A6	0	0	268287
CTSV	0	0	444480
RBP4	0	0	21162000
SNCA	0	0	782877
SORT1	0	0	828133
PARVB	0	0	886867
GNG7	0	0	1.5178e+06
LUC7L3	0	0	5375100
EML2	0	0	362267
F13A1	0	0	1.99257e+07
JCHAIN	0	0	3.87457e+06
PIGR	0	0	11708000
APOC3	0	0	1.2438e+06
FGG	0	0	18409000
TFPI	0	0	587133
H1-2	0	0	207160
GNG11	0	0	1458800
CSNK1G2;CSNK1G1	0	0	269493
RGN	0	0	224403
CHMP1B	0	0	7230800
NOP56	0	0	216217
F9	0	0	2.57707e+06
C8B	0	0	1.55957e+06
C4A;C4B_2	0	0	921633
TYR	0	0	946133
GPX3	0	0	266910
HBA2	0	0	5.31277e+06
SPP2	0	0	6057100
QPCT	0	0	3.80403e+06
ARHGAP31	0	0	2.53453e+06
LGALSL	0	0	496963
PAQR9	0	0	165130000
ZNF462	0	0	3.16937e+06
CEP295	0	0	8.67904e+07
GPRC5B	0	0	2019700
DMBT1	0	0	253057
