# Supplementary material for: Recycled melanoma-secreted melanosomes regulate tumor-associated macrophage diversification
Source: EMBO J. 2024 May 8;43(17):3. doi: 10.1038/s44318-024-00103-7 (PMC11377571; doi:10.1038/s44318-024-00103-7)
Supplement: Supplementary file 11 — Source data Fig. 5 [file 44318_2024_103_MOESM11_ESM.zip]

Archive with 33 entries (24 files):
- Figure 5/5C/
- Figure 5/5C/Blot for AKT protein.tif
- Figure 5/5D/
- Figure 5/5D/Blot for AKT and GPNMB proteins.tif
- Figure 5/5E/
- Figure 5/5E/Blot for Total mTOR and p-mTOR proteins.tif
- Figure 5/5F/
- Figure 5/5F/HDBEC control.TIF
- Figure 5/5F/Naive.TIF
- Figure 5/5F/Non-trypsinized.TIF
- Figure 5/5F/Total tube length of HDBEC cells.xlsx
- Figure 5/5F/Trypsinized.TIF
- Figure 5/5G/
- Figure 5/5G/- AKTi.tif
- Figure 5/5G/+ AKTi.tif
- Figure 5/5G/HDBEC control.tif
- Figure 5/5G/Tube length of HDBEC cells.xlsx
- Figure 5/5H/
- Figure 5/5H/- Rapamycin.TIF
- Figure 5/5H/+ Rapamycin.TIF
- Figure 5/5H/HDBEC control.TIF
- Figure 5/5H/Naive.TIF
- Figure 5/5H/Tube length of HDBEC cells.xlsx
- Figure 5/5I/
- Figure 5/5I/ELISA for VEGF.xlsx
- Figure 5/5J/
- Figure 5/5J/- AKTi.jpg
- Figure 5/5J/+ AKTi.jpg
- Figure 5/5J/Invasion of WM3682 cells.xlsx
- Figure 5/5J/MNT1.jpg
- Figure 5/5J/Naive.jpg
- Figure 5/5K/
- Figure 5/5K/Proliferation potential of WM3682 cells.xlsx
