# Supplementary material for: Recycled melanoma-secreted melanosomes regulate tumor-associated macrophage diversification
Source: EMBO J. 2024 May 8;43(17):3. doi: 10.1038/s44318-024-00103-7 (PMC11377571; doi:10.1038/s44318-024-00103-7)
Supplement: Supplementary file 11 — Source data Fig. 5 [file 44318_2024_103_MOESM11_ESM.zip › Figure 5/5F/Total tube length of HDBEC cells.xlsx]

## Sheet: Sheet1
	Total tube length of the HDBEC cells
		HDBEC cells co-cultured with CM of naïve macrophages or macrophages fed with melanosomes from -
			Fib.
	HDBEC control	Naive	Non-trypsin.	Trypsinized
	3562.33	3650.67	4804.67	4176.67
	3510.33	3479	4795	4244.67
	3144.67	3937.67	5000.33	4431.67
