# Supplementary material for: Recycled melanoma-secreted melanosomes regulate tumor-associated macrophage diversification
Source: EMBO J. 2024 May 8;43(17):3. doi: 10.1038/s44318-024-00103-7 (PMC11377571; doi:10.1038/s44318-024-00103-7)
Supplement: Supplementary file 11 — Source data Fig. 5 [file 44318_2024_103_MOESM11_ESM.zip › Figure 5/5G/Tube length of HDBEC cells.xlsx]

## Sheet: Sheet1
		Tube length of HDBEC cells
			HDBEC cells co-cultured with CM of macrophages fed with melanosomes from -
			Fib.
		HDBEC control	- AKTi	+ AKTi
		1503	4789	1324
		1302	4787	1212
		1427	4597	1001
