# Supplementary material for: Recycled melanoma-secreted melanosomes regulate tumor-associated macrophage diversification
Source: EMBO J. 2024 May 8;43(17):3. doi: 10.1038/s44318-024-00103-7 (PMC11377571; doi:10.1038/s44318-024-00103-7)
Supplement: Supplementary file 11 — Source data Fig. 5 [file 44318_2024_103_MOESM11_ESM.zip › Figure 5/5H/Tube length of HDBEC cells.xlsx]

## Sheet: Sheet1
		Tube length of HDBEC cells
			HDBEC cells co-cultured with CM of naïve macrophages or macrophages fed with melanosomes from -
				Fib.
		HDBEC control	Naïve	- Rapamycin	+ Rapamycin
		4071.33	3614.67	4768.67	4003
		3757	3834.67	4851	4014.33
		4043	3690	4596.33	3831.67
