# Supplementary material for: Recycled melanoma-secreted melanosomes regulate tumor-associated macrophage diversification
Source: EMBO J. 2024 May 8;43(17):3. doi: 10.1038/s44318-024-00103-7 (PMC11377571; doi:10.1038/s44318-024-00103-7)
Supplement: Supplementary file 11 — Source data Fig. 5 [file 44318_2024_103_MOESM11_ESM.zip › Figure 5/5I/ELISA for VEGF.xlsx]

## Sheet: Sheet1
		ELISA assay for VEGF
		Naïve macrophages or macrophages fed with melanosomes from -
				Fib.
		Naïve	MNT1	Non-Trypsinized	Trypsinized	+ Rapamycin
		0.174	0.282	0.2325	0.1835	0.134
		0.1555	0.1885	0.2435	0.1425	0.1165
		0.1745	0.2285	0.3215	0.166	0.131
