# Supplementary material for: Recycled melanoma-secreted melanosomes regulate tumor-associated macrophage diversification
Source: EMBO J. 2024 May 8;43(17):3. doi: 10.1038/s44318-024-00103-7 (PMC11377571; doi:10.1038/s44318-024-00103-7)
Supplement: Supplementary file 11 — Source data Fig. 5 [file 44318_2024_103_MOESM11_ESM.zip › Figure 5/5K/Proliferation potential of WM3682 cells.xlsx]

## Sheet: Sheet1
	Relative proliferation of WM3682 cells as normalized to naïve macrophages conditioned media
	Naïve macrophages or macrophages fed with melanosomes from -
			Fib.
	Naïve	MNT1	- AKTi	+ AKTi
	1	0.983497	4.2839	0.501772
	1	1.06908	4.32155	0.502786
	1	1.05315	4.71186	1.16696
