# Supplementary material for: Recycled melanoma-secreted melanosomes regulate tumor-associated macrophage diversification
Source: EMBO J. 2024 May 8;43(17):3. doi: 10.1038/s44318-024-00103-7 (PMC11377571; doi:10.1038/s44318-024-00103-7)
Supplement: Supplementary file 12 — Source data Fig. 6 [file 44318_2024_103_MOESM12_ESM.zip]

Archive with 32 entries (25 files):
- Figure 6/6A/
- Figure 6/6A/Non-responders_400um images/
- Figure 6/6A/Non-responders_400um images/Image number 1.jpg
- Figure 6/6A/Non-responders_400um images/Image number 2.jpg
- Figure 6/6A/Non-responders_400um images/Image number 3.jpg
- Figure 6/6A/Non-responders_400um images/Image number 4.jpg
- Figure 6/6A/Non-responders_400um images/Image number 5.jpg
- Figure 6/6A/Non-responders_80um images/
- Figure 6/6A/Non-responders_80um images/Image number 1.jpg
- Figure 6/6A/Non-responders_80um images/Image number 2.jpg
- Figure 6/6A/Non-responders_80um images/Image number 3.jpg
- Figure 6/6A/Non-responders_80um images/Image number 4.jpg
- Figure 6/6A/Non-responders_80um images/Image number 5.jpg
- Figure 6/6A/Percentage pateints cross-sections with or without melanophages.xlsx
- Figure 6/6A/Reponders_400um images/
- Figure 6/6A/Reponders_400um images/Image number 1.jpg
- Figure 6/6A/Reponders_400um images/Image number 2.jpg
- Figure 6/6A/Reponders_400um images/Image number 3.jpg
- Figure 6/6A/Reponders_400um images/Image number 4.jpg
- Figure 6/6A/Reponders_400um images/Image number 5.jpg
- Figure 6/6A/Reponders_80um images/
- Figure 6/6A/Reponders_80um images/Image number 1.jpg
- Figure 6/6A/Reponders_80um images/Image number 2.jpg
- Figure 6/6A/Reponders_80um images/Image number 3.jpg
- Figure 6/6A/Reponders_80um images/Image number 4.jpg
- Figure 6/6A/Reponders_80um images/Image number 5.jpg
- Figure 6/6F/
- Figure 6/6F/Percentage gated markers.xlsx
- Figure 6/6G/
- Figure 6/6G/Quantification of percentage co-localization.xlsx
- Figure 6/6G/Tumor Lymph.jpg
- Figure 6/6G/Tumor-Free Lymph.jpg
