# Supplementary material for: Recycled melanoma-secreted melanosomes regulate tumor-associated macrophage diversification
Source: EMBO J. 2024 May 8;43(17):3. doi: 10.1038/s44318-024-00103-7 (PMC11377571; doi:10.1038/s44318-024-00103-7)
Supplement: Supplementary file 12 — Source data Fig. 6 [file 44318_2024_103_MOESM12_ESM.zip › Figure 6/6A/Percentage pateints cross-sections with or without melanophages.xlsx]

## Sheet: Sheet1
		Percentage of patient cross-sections containing melanophage positive cells
		Responders	Non-responders
	Total Patient samples	93.3333	65.7143
	Patient samples containing melanophages	6.66667	34.2857
