# Supplementary material for: Recycled melanoma-secreted melanosomes regulate tumor-associated macrophage diversification
Source: EMBO J. 2024 May 8;43(17):3. doi: 10.1038/s44318-024-00103-7 (PMC11377571; doi:10.1038/s44318-024-00103-7)
Supplement: Supplementary file 12 — Source data Fig. 6 [file 44318_2024_103_MOESM12_ESM.zip › Figure 6/6F/Percentage gated markers.xlsx]

## Sheet: Sheet1
			Tumor-Free			Tumor Lymph
	Macrophages expressing individual markers (% Gated)	SNCA+	2.02	2.34	2.51	1.3	1.83	1.74
		TLR3+	0.94	0	0	2.04	2.5	2.61
		TRAF6+	2.525	3.085	2.3	16.2	27.8	17.375
	Macrophages expressing combination markers (% Gated)	TRAF6+ TLR3+	14.44	15.38	17.31	2.37	4.89	7.5
		TRAF6+ SNCA+	21.46	18.69	30.13	3.22	3.85	1.81
