# Supplementary material for: Recycled melanoma-secreted melanosomes regulate tumor-associated macrophage diversification
Source: EMBO J. 2024 May 8;43(17):3. doi: 10.1038/s44318-024-00103-7 (PMC11377571; doi:10.1038/s44318-024-00103-7)
Supplement: Supplementary file 12 — Source data Fig. 6 [file 44318_2024_103_MOESM12_ESM.zip › Figure 6/6G/Quantification of percentage co-localization.xlsx]

## Sheet: Sheet1
	Percentage co-localization of AKT-1 with the CD68
	Tumor-Free Lymph	2.82621	1.68696	2.42224
	Tumor Lymph	32.5223	43.1052	34.2316
